# Supplementary material for: Insights into the Role of GhTAT2 Genes in Tyrosine Metabolism and Drought Stress Tolerance in Cotton
Source: Int J Mol Sci. 2025 Feb 5;26(3):1355. doi: 10.3390/ijms26031355 (PMC11818400; doi:10.3390/ijms26031355)
Supplement: Supplementary file 1 [file ijms-26-01355-s001.zip]

Archive with 6 entries (6 files):
- Supplementary Figure S1.jpg
- Supplementary File S1.xlsx
- Supplementary File S2.xls
- Supplementary File S3.xlsb
- Supplementary File S4.xlsx
- Supplementary Materials Legends.pdf
