# Supplementary material for: Insights into the Role of GhTAT2 Genes in Tyrosine Metabolism and Drought Stress Tolerance in Cotton
Source: Int J Mol Sci. 2025 Feb 5;26(3):1355. doi: 10.3390/ijms26031355 (PMC11818400; doi:10.3390/ijms26031355)
Supplement: Supplementary file 1 [file ijms-26-01355-s001.zip › Supplementary File S1.xlsx]

## Sheet: GhAt
Gene ID	Chr #	Start	End	Strand	Gene length (bp)	CDS length (bp)	Mean exon length (bp)	Mean intron length (bp)	Protein length (aa)	MW (kDa)	Charge	PI	GRAVY
Gh_A01G1020	A01	32254930	32257618	+	1290	1290	322.5	466.3	429	48.32	5.5	7.734	-0.18
Gh_A02G0762	A02	14854843	14856993	-	1410	1410	705	741	469	52.384	5.5	7.568	-0.132
Gh_A02G1046	A02	46495319	46497616	+	1443	1443	360.8	285	480	54.406	4.5	7.05	-0.229
Gh_A02G1431	A02	80092255	80094570	-	1392	1392	348	308	463	52.709	9.5	7.915	-0.27
Gh_A03G0519	A03	12509612	12514076	+	1440	1440	130.9	302.5	479	52.936	12.5	8.354	-0.154
Gh_A03G1189	A03	85355015	85359671	-	1446	1446	111.2	267.6	481	53.532	-1	6.277	-0.195
Gh_A03G1374	A03	92689930	92692182	-	1257	1257	179.6	166	418	46.253	-7.5	5.05	-0.039
Gh_A03G1375	A03	92709854	92711930	-	1260	1260	180	136.2	419	46.363	-1	6.319	-0.084
Gh_A03G1887	A03	99797290	99800493	-	1389	1389	138.9	201.7	462	50.45	4.5	7.967	-0.132
Gh_A03G2161	scaffold734_A03	95017	99429	-	1353	1353	135.3	340	450	49.26	5	7.65	-0.074
Gh_A05G0211	A05	2183774	2185291	-	1317	1317	439	100.5	438	49.272	0	6.516	-0.306
Gh_A05G0467	A05	5138298	5141412	-	1281	1281	116.5	183.4	426	46.586	4.5	7.587	-0.109
Gh_A05G0954	A05	9418604	9434361	+	3261	3261	271.8	1136.1	1086	121.045	-8	5.967	-0.067
Gh_A05G1065	A05	10752965	10757751	-	1185	1185	131.7	450.3	394	43.467	1	6.705	0.02
Gh_A05G1178	A05	11877322	11882503	-	1596	1596	106.4	256.1	531	58.423	-2.5	6.088	-0.192
Gh_A05G1983	A05	21213021	21214580	-	1068	1068	152.6	82	355	38.734	-5	5.036	0.013
Gh_A05G2254	A05	26357296	26359234	+	1395	1395	348.8	181.3	464	52.266	9	8.454	-0.22
Gh_A06G0548	A06	13802810	13819249	-	1455	1455	97	1070.4	484	53.213	18.5	9.495	-0.105
Gh_A06G0910	A06	35886371	35889178	-	1383	1383	125.7	142.5	460	50.587	11	8.997	-0.135
Gh_A06G1039	A06	57255623	57270648	+	3249	3249	270.8	1070.6	1082	120.586	-9.5	5.773	-0.038
Gh_A07G0095	A07	1174800	1176676	-	1332	1332	333	181.7	443	49.927	3.5	6.982	-0.306
Gh_A07G0173	A07	2228758	2233796	+	1281	1281	106.8	341.6	426	47.245	4.5	7.129	-0.187
Gh_A07G0174	A07	2237535	2240821	+	1359	1359	123.5	192.8	452	49.561	13.5	9.35	-0.112
Gh_A07G0340	A07	4346813	4349058	-	1509	1509	377.3	245.7	502	56.101	4.5	7.582	-0.134
Gh_A08G0989	A08	68838004	68840263	+	1437	1437	359.3	274.3	478	54.04	7	7.737	-0.181
Gh_A08G1581	A08	94185291	94188113	-	1623	1623	405.8	400	540	59.607	8.5	8.442	-0.178
Gh_A09G0035	A09	832684	838585	+	1269	1269	126.9	514.8	422	47.165	10.5	8.279	-0.32
Gh_A09G1103	A09	61990065	61995556	+	1260	1260	140	529	419	46.81	-0.5	6.381	-0.162
Gh_A09G2259	scaffold2279_A09	138355	141550	-	1191	1191	132.3	250.6	396	43.85	0.5	6.64	-0.064
Gh_A10G0017	A10	189837	196425	-	1449	1449	120.8	467.3	482	52.769	1.5	6.729	0.15
Gh_A10G0800	A10	16400072	16401809	-	1485	1485	371.3	84.3	494	56.031	11.5	8.585	-0.216
Gh_A10G1320	A10	70126484	70129556	+	1497	1497	136.1	157.6	498	55.519	12	8.174	-0.224
Gh_A10G1404	A10	76522756	76532836	+	1443	1443	120.3	785.3	480	52.685	3.5	7.065	0.115
Gh_A10G2228	scaffold2450_A10	49636	53373	+	1449	1449	96.6	163.5	482	53.313	0.5	6.6	-0.171
Gh_A11G0207	A11	1981123	1982819	-	1434	1434	358.5	87.7	477	54.123	-1	6.381	-0.204
Gh_A11G0453	A11	4330110	4331820	+	1410	1410	352.5	100.3	469	53.178	5.5	7.543	-0.323
Gh_A11G0831	A11	8335140	8337510	-	1482	1482	370.5	296.3	493	55.875	8.5	8.085	-0.318
Gh_A11G1828	A11	38619594	38624885	+	1440	1440	144	428	479	51.439	6.5	8.049	0.056
Gh_A11G1914	A11	51799018	51800718	-	1410	1410	352.5	97	469	53.245	7	7.959	-0.313
Gh_A12G0959	A12	60435482	60438735	+	1455	1455	363.8	599.7	484	54.826	7	7.967	-0.21
Gh_A12G1752	A12	79623553	79626758	+	1491	1491	124.3	155.9	496	54.895	9.5	8.187	-0.08
Gh_A12G2038	A12	83286085	83288756	-	1632	1632	408	346.7	543	59.629	13	8.732	-0.111
Gh_A12G2386	A12	86348126	86350625	+	1533	1533	383.3	322.3	510	56.486	5.5	7.667	-0.088
Gh_A12G2673	scaffold3404_A12	185409	187464	+	1428	1428	476	314	475	53.579	2.5	6.833	-0.17
Gh_A13G0258	A13	3145013	3150074	+	1257	1257	125.7	422.8	418	44.685	1.5	7.02	0.067
Gh_A13G0469	A13	10006962	10009158	-	1260	1260	180	156.2	419	45.909	-1.5	6.181	0.084
Gh_A13G1261	A13	66681258	66684263	-	1254	1254	179.1	292	417	46.439	-0.5	6.395	0.026
Note: aa, amino acid; bp, base pair; Chr #, chromosome number; GRAVY, grand average of hydropathy; kDa, kilodalton; MW, molecular weight; pI, isoelectric point.

## Sheet: GhDt
Gene ID	Chr #	Start	End	Strand	Gene length (bp)	CDS length (bp)	Mean exon length (bp)	Mean intron length (bp)	Protein length (aa)	MW (kDa)	Charge	PI	GRAVY
Gh_D01G0653	D01	9132344	9142366	-	1371	1371	105.5	721	456	50.656	14.5	8.557	-0.038
Gh_D01G1076	D01	21433509	21436164	+	1173	1173	234.6	370.8	390	43.991	12	8.803	-0.326
Gh_D02G0808	D02	13369601	13371769	-	1410	1410	705	759	469	52.255	6.5	7.833	-0.124
Gh_D02G1624	D02	56231285	56235735	-	1446	1446	111.2	250.4	481	53.546	-0.5	6.327	-0.194
Gh_D02G1815	D02	60993357	61001135	-	2001	2001	181.9	577.8	666	73.524	-8.5	5.481	0.03
Gh_D02G1816	D02	61027667	61029606	-	1233	1233	176.1	117.8	410	45.547	-11.5	4.806	-0.213
Gh_D02G1989	D02	63923102	63927990	+	1272	1272	115.6	361.7	423	46.32	1.5	6.976	-0.05
Gh_D02G2327	D02	66869066	66872280	-	1386	1386	138.6	203.2	461	50.433	2.5	7.357	-0.148
Gh_D03G0289	D03	3186082	3188395	+	1392	1392	348	307.3	463	52.614	10.5	8.115	-0.283
Gh_D03G0678	D03	23798796	23801093	-	1443	1443	360.8	285	480	54.405	4.5	7.05	-0.211
Gh_D03G1008	D03	34475607	34480056	-	1443	1443	131.2	300.7	480	53.063	11.5	8.177	-0.139
Gh_D05G0288	D05	2514550	2516061	-	1317	1317	439	97.5	438	49.242	0	6.516	-0.305
Gh_D05G0582	D05	4722057	4725199	-	1395	1395	126.8	174.8	464	50.954	10	8.818	-0.158
Gh_D05G1039	D05	8767120	8777841	+	3246	3246	270.5	679.6	1081	120.606	-9	5.89	-0.058
Gh_D05G1214	D05	10418384	10424843	-	1266	1266	126.6	577.1	421	46.553	6.5	7.949	-0.008
Gh_D05G1354	D05	11934472	11939689	-	1608	1608	107.2	257.9	535	58.762	-2.5	6.088	-0.212
Gh_D05G2049	D05	18939369	18941141	+	1407	1407	351.8	122	468	52.93	12	8.832	-0.275
Gh_D05G2514	D05	25320137	25322071	+	1395	1395	348.8	180	464	52.3	12	8.783	-0.237
Gh_D05G3814	scaffold4067_D05	105893	108387	+	1341	1341	149	144.3	446	49.145	2.5	6.97	-0.03
Gh_D06G0615	D06	10420747	10424446	-	1218	1218	101.5	225.6	405	44.263	8	8.341	-0.087
Gh_D06G1069	D06	23329647	23332440	-	1383	1383	125.7	141.1	460	50.313	7.5	8.127	-0.09
Gh_D06G1283	D06	37325606	37337690	-	3249	3249	270.8	803.3	1082	120.26	-11.5	5.668	-0.015
Gh_D07G0104	D07	1171525	1173403	-	1332	1332	333	182.3	443	50.011	4.5	7.153	-0.297
Gh_D07G0230	D07	2462264	2467251	+	1281	1281	106.8	337	426	47.277	7	7.53	-0.19
Gh_D07G0231	D07	2470871	2474172	+	1359	1359	123.5	194.3	452	49.636	14.5	9.481	-0.119
Gh_D07G0400	D07	4335337	4352623	-	3378	3378	129.9	556.4	1125	123.409	5	6.921	0.241
Gh_D08G0912	D08	18559946	18560915	-	333	333	83.3	212.3	110	12.111	-1.5	5.18	-0.078
Gh_D08G1262	D08	41246900	41249164	+	1446	1446	361.5	273	481	54.402	3.5	7.059	-0.173
Gh_D08G1888	D08	56601997	56604836	-	1623	1623	405.8	405.7	540	59.704	7.5	8.356	-0.194
Gh_D09G0034	D09	898705	904613	+	1269	1269	126.9	515.6	422	47.18	9.5	8.088	-0.32
Gh_D09G0634	D09	29327824	29330387	-	531	531	106.2	508.3	176	19.909	14	10.748	-0.016
Gh_D09G1108	D09	37488196	37493750	+	1260	1260	140	536.9	419	46.784	1.5	6.979	-0.149
Gh_D09G2068	D09	48009908	48013101	+	1191	1191	132.3	250.4	396	43.933	-2	5.997	-0.055
Gh_D10G0019	D10	160693	168425	-	1482	1482	114	520.9	493	54.757	9	8.012	-0.023
Gh_D10G0487	D10	4600240	4603973	+	1449	1449	96.6	163.2	482	53.498	1.5	6.778	-0.168
Gh_D10G0650	D10	7044806	7048305	+	1134	1134	87.2	197.2	377	41.33	-2.5	6.05	-0.043
Gh_D10G0804	D10	9978130	9994062	+	1614	1614	100.9	954.6	537	58.87	6.5	7.664	0.159
Gh_D10G0962	D10	13010095	13011832	+	1485	1485	371.3	84.3	494	55.957	10.5	8.451	-0.235
Gh_D10G1155	D10	19135457	19138770	-	1572	1572	131	158.4	523	58.474	15.5	8.537	-0.274
Gh_D11G0221	D11	1880053	1881746	-	1434	1434	358.5	86.7	477	54.106	0	6.511	-0.206
Gh_D11G0525	D11	4585850	4587565	+	1410	1410	352.5	102	469	53.181	6.5	7.793	-0.32
Gh_D11G0974	D11	8464572	8466869	-	1482	1482	370.5	272	493	55.889	8.5	8.031	-0.337
Gh_D11G2060	D11	28346994	28348694	+	1410	1410	352.5	97	469	53.227	6	7.743	-0.319
Gh_D11G2214	D11	37029160	37034399	-	1443	1443	144.3	421.9	480	51.508	6	7.82	0.074
Gh_D12G1071	D12	36867470	36870584	+	1455	1455	363.8	553.3	484	54.875	7.5	8.106	-0.21
Gh_D12G1903	D12	51855417	51858632	+	1491	1491	124.3	156.8	496	54.947	9.5	8.187	-0.06
Gh_D12G2216	D12	55298045	55300725	-	1632	1632	408	349.7	543	59.667	15	8.957	-0.105
Gh_D12G2514	D12	58050634	58053132	+	1533	1533	383.3	322	510	56.516	5.5	7.667	-0.088
Gh_D12G2746	scaffold4588_D12	15473	17527	-	1428	1428	476	313.5	475	53.704	-0.5	6.452	-0.177
Gh_D13G0275	D13	2681628	2686724	+	1440	1440	144	406.3	479	51.376	2	7.087	0.095
Gh_D13G0613	D13	8541439	8543502	+	798	798	99.8	180.9	265	29.626	16	9.797	-0.147
Gh_D13G0678	D13	9752696	9754890	+	1260	1260	180	155.8	419	46.011	-3.5	5.697	0.041
Gh_D13G1321	D13	41557825	41560122	+	699	699	99.9	266.5	232	25.775	-1.5	5.786	-0.044
Note: aa, amino acid; bp, base pair; Chr #, chromosome number; GRAVY, grand average of hydropathy; kDa, kilodalton; MW, molecular weight; pI, isoelectric point.

## Sheet: G.arboreum
Gene ID	Chr #	Start	End	Strand	Gene length (bp)	CDS length (bp)	Mean exon length (bp)	Mean intron length (bp)	Protein length (aa)	MW (kDa)	Charge	PI	GRAVY
Ga01G1385	Chr01	40027747	40030446	-	1293	1293	323.3	469	430	48.112	6.5	7.959	-0.131
Ga01G1691	Chr01	78253481	78255779	-	1443	1443	360.8	285.3	480	54.434	4.5	7.05	-0.224
Ga01G2062	Chr01	98378584	98383046	-	1443	1443	131.2	302	480	52.969	12.5	8.354	-0.13
Ga02G0302	Chr02	3163794	3166114	+	1392	1392	348	309.7	463	52.651	10.5	8.258	-0.289
Ga03G0871	Chr03	16346520	16348695	-	1410	1410	705	766	469	52.398	5.5	7.568	-0.133
Ga03G1825	Chr03	119304935	119309594	-	1431	1431	110.1	269.1	476	53.183	-2	6.024	-0.138
Ga03G2081	Chr03	127368228	127390252	-	2094	2094	190.4	1993.1	697	76.754	-8.5	5.418	-0.029
Ga03G2277	Chr03	130961917	130966336	+	1353	1353	135.3	340.8	450	49.185	5	7.65	-0.065
Ga03G2732	Chr03	135190937	135194122	-	1386	1386	138.6	200	461	50.363	4.5	7.967	-0.13
Ga05G0304	Chr05	2714244	2715761	-	1317	1317	439	100.5	438	49.299	0	6.516	-0.312
Ga05G0612	Chr05	5507246	5510362	-	1395	1395	126.8	172.2	464	50.866	4.5	7.587	-0.137
Ga05G1160	Chr05	10137145	10153016	+	3243	3243	270.3	1148.1	1080	120.41	-9	5.89	-0.061
Ga05G1342	Chr05	11860053	11866757	-	1236	1236	123.6	607.7	411	45.404	4	7.443	-0.011
Ga05G1500	Chr05	13286513	13291721	-	1602	1602	106.8	257.6	533	58.577	-2.5	6.088	-0.192
Ga05G2224	Chr05	20663526	20664196	-	537	537	179	67	178	20.782	4	7.616	-0.657
Ga05G2450	Chr05	23488603	23492077	-	1332	1332	133.2	238.1	443	48.808	4.5	7.494	-0.127
Ga05G2804	Chr05	28795350	28797288	+	1395	1395	348.8	181.3	464	52.234	9	8.454	-0.216
Ga06G0910	Chr06	24113801	24131788	-	1479	1479	98.6	1179.2	492	54.236	19.5	9.575	-0.099
Ga06G1157	Chr06	41259323	41263350	-	1398	1398	116.5	239.1	465	51.298	6	7.924	-0.181
Ga06G1384	Chr06	70419188	70431198	+	3246	3246	270.5	796.8	1081	120.401	-10.5	5.69	-0.041
Ga07G0113	Chr07	1290218	1292094	-	1332	1332	333	181.7	443	49.97	2.5	6.834	-0.295
Ga07G0287	Chr07	3116517	3121549	+	1269	1269	105.8	342.2	422	46.705	5.5	7.324	-0.172
Ga07G0288	Chr07	3125263	3128550	+	1359	1359	123.5	192.9	452	49.495	13.5	9.35	-0.13
Ga07G0481	Chr07	5200681	5212745	-	3360	3360	134.4	362.7	1119	122.991	2	6.681	0.24
Ga08G1346	Chr08	91025697	91027955	+	1437	1437	359.3	274	478	53.99	7	7.737	-0.173
Ga08G2067	Chr08	118396330	118399153	-	1623	1623	405.8	400.3	540	59.744	8.5	8.513	-0.187
Ga09G0042	Chr09	873702	879672	+	1269	1269	126.9	522.4	422	47.168	13.5	8.772	-0.32
Ga09G1347	Chr09	69316323	69321811	+	1260	1260	140	528.6	419	46.81	-0.5	6.381	-0.162
Ga09G2460	Chr09	81997130	82000376	+	1191	1191	132.3	257	396	43.861	1.5	6.933	-0.067
Ga10G1790	Chr10	98446174	98449443	+	1602	1602	123.2	139	533	59.494	11.5	7.97	-0.26
Ga10G1916	Chr10	106499058	106509914	+	1581	1581	98.8	618.4	526	57.873	6	7.495	0.172
Ga10G2100	Chr10	111365263	111366999	+	1485	1485	371.3	84	494	55.929	11	8.455	-0.223
Ga10G2545	Chr10	124463739	124467473	-	1449	1449	96.6	163.3	482	53.327	0.5	6.6	-0.171
Ga10G3075	Chr10	129247565	129254162	+	1440	1440	120	468.9	479	52.516	5.5	7.314	0.175
Ga11G1604	Chr11	61666367	61671666	+	1440	1440	144	428.9	479	51.448	6	7.818	0.056
Ga11G1772	Chr11	81438249	81439948	-	1350	1350	337.5	116.7	449	50.992	7.5	8.194	-0.334
Ga11G3092	Chr11	115633928	115636309	+	1482	1482	370.5	300	493	55.888	6.5	7.643	-0.341
Ga11G3563	Chr11	119682071	119683784	-	1410	1410	352.5	101.3	469	53.212	5.5	7.543	-0.325
Ga11G3897	Chr11	122548151	122549847	+	1434	1434	358.5	87.7	477	54.165	0	6.513	-0.2
Ga12G0150	Chr12	1236304	1238811	-	1533	1533	383.3	325	510	56.465	6.5	7.873	-0.064
Ga12G0478	Chr12	4019052	4021109	+	1428	1428	476	315	475	53.653	4.5	7.147	-0.169
Ga12G0560	Chr12	4844807	4847477	+	1632	1632	408	346.3	543	59.467	12.5	8.673	-0.099
Ga12G0893	Chr12	8986285	8989491	-	1491	1491	124.3	156	496	54.879	9.5	8.187	-0.07
Ga12G1858	Chr12	30221354	30224603	-	1455	1455	363.8	598.3	484	54.905	7.5	7.973	-0.222
Ga13G0307	Chr13	3195093	3200151	+	1440	1440	144	402.1	479	51.438	1.5	7.009	0.082
Ga13G0776	Chr13	12766997	12769192	+	1260	1260	180	156	419	45.851	-0.5	6.403	0.091
Ga13G1849	Chr13	108627012	108630029	-	1254	1254	179.1	294	417	46.556	0.5	6.61	0.012
Note: aa, amino acid; bp, base pair; Chr #, chromosome number; GRAVY, grand average of hydropathy; kDa, kilodalton; MW, molecular weight; pI, isoelectric point.

## Sheet: G.raimondii
Gene ID	Chr #	Start	End	Strand	Gene length (bp)	CDS length (bp)	Mean exon length (bp)	Mean intron length (bp)	Protein length (aa)	MW (kDa)	Charge	PI	GRAVY
Gorai.001G010700	Chr01	1017685	1019555	-	1332	1332	333	179.7	443	49.96	2.5	6.834	-0.324
Gorai.001G028000	Chr01	2640994	2646316	+	1640	1281	136.7	334.8	426	47.227	6	7.336	-0.186
Gorai.001G028100	Chr01	2649611	2653321	+	1777	1359	161.5	193.4	452	49.594	15.5	9.599	-0.118
Gorai.001G046900	Chr01	4450207	4453173	-	2237	1509	559.3	243.3	502	56.031	11.5	8.628	-0.129
Gorai.002G090700	Chr02	11454539	11459723	-	1026	1026	114	519.9	341	37.472	14	8.924	-0.013
Gorai.002G136900	Chr02	22965375	22968022	+	1320	1320	220	265.6	439	49.398	13.5	9.032	-0.256
Gorai.003G033000	Chr03	3171255	3173578	+	1392	1392	348	310.7	463	52.615	8.5	7.768	-0.282
Gorai.003G054500	Chr03	8463334	8464327	-	702	513	175.5	97.3	170	18.705	-0.5	6.265	-0.087
Gorai.003G085900	Chr03	21720717	21723800	+	2229	1443	557.3	285	480	54.379	4.5	7.05	-0.22
Gorai.003G112900	Chr03	34425756	34430651	-	1833	1491	166.6	302.8	496	54.733	8.5	7.716	-0.11
Gorai.004G137900	Chr04	38513423	38516294	+	2054	1446	513.5	272.7	481	54.415	2.5	6.885	-0.163
Gorai.004G204200	Chr04	53365383	53369136	-	2533	1623	633.3	407	540	59.654	8.5	8.513	-0.184
Gorai.005G090600	Chr05	12224099	12226989	-	1624	1410	541.3	533	469	52.2	6.5	7.792	-0.129
Gorai.005G179600	Chr05	52647158	52653021	-	2150	1488	143.3	251.1	495	55.228	1.5	6.979	-0.192
Gorai.005G199900	Chr05	57473099	57481456	-	2254	1635	225.4	649.8	544	60.165	-12.5	4.826	0.071
Gorai.005G200100	Chr05	57515643	57518204	-	1748	1257	249.7	135.7	418	46.207	-2.5	5.954	-0.057
Gorai.005G218300	Chr05	60164399	60169598	+	1614	1353	146.7	358.6	450	49.301	4	7.648	-0.082
Gorai.005G262500	Chr05	63667648	63671372	-	1892	1386	189.2	203.7	461	50.448	4.5	7.965	-0.158
Gorai.006G004600	Chr06	903266	909812	+	1882	1269	188.2	518.3	422	47.154	9.5	8.088	-0.312
Gorai.006G132200	Chr06	38655645	38661574	+	1498	1263	187.3	519	420	46.839	-2.5	5.947	0.056
Gorai.006G236900	Chr06	48447347	48451573	+	2236	1200	248.4	248.9	399	44.284	0	6.5	-0.095
Gorai.007G024400	Chr07	1724302	1725996	-	1434	1434	358.5	87	477	54.109	-1	6.38	-0.194
Gorai.007G057000	Chr07	4028751	4030875	+	1819	1410	454.8	102	469	53.173	5	7.521	-0.309
Gorai.007G103200	Chr07	7693723	7696417	-	1881	1482	470.3	271.3	493	55.893	8.5	8.031	-0.343
Gorai.007G155200	Chr07	13328102	13329458	-	570	525	114	196.8	174	19.104	1.5	7.43	-0.109
Gorai.007G227400	Chr07	27437658	27439621	+	1673	1410	418.3	97	469	53.226	9	8.304	-0.32
Gorai.007G241800	Chr07	35109528	35115334	-	2014	1443	201.4	421.4	480	51.628	6	7.82	0.058
Gorai.008G119600	Chr08	35564505	35567513	+	1455	1455	363.8	518	484	54.933	11	8.466	-0.222
Gorai.008G209600	Chr08	49505531	49509523	+	2288	1491	190.7	155	496	54.933	8.5	8.067	-0.059
Gorai.008G241400	Chr08	52751635	52754601	-	1927	1632	481.8	346.7	543	59.678	15	8.957	-0.106
Gorai.008G250100	Chr08	53400900	53403505	-	1975	1428	658.3	315.5	475	53.646	0.5	6.574	-0.171
Gorai.008G283200	Chr08	55936188	55938885	+	1723	1620	430.8	325	539	59.49	8.5	8.055	-0.076
Gorai.009G030500	Chr09	2293846	2295362	-	1317	1317	439	100	438	49.215	0	6.516	-0.299
Gorai.009G060500	Chr09	4334646	4338520	-	2048	1491	204.8	183.3	496	54.79	12	9.142	-0.082
Gorai.009G114000	Chr09	8342858	8354948	+	4083	3255	314.1	666.8	1084	121.023	-9	5.935	-0.063
Gorai.009G132000	Chr09	9896591	9902516	-	1600	1185	160	459.2	394	43.387	0	6.508	0.041
Gorai.009G147700	Chr09	11215063	11220858	-	2179	1605	145.3	258.4	534	58.636	-2.5	6.088	-0.215
Gorai.009G222700	Chr09	17333830	17335627	+	1407	1407	351.8	130.3	468	52.994	12	8.832	-0.285
Gorai.009G241000	Chr09	19292410	19294973	-	1427	1359	158.6	142.1	452	49.738	3.5	7.196	-0.035
Gorai.009G277700	Chr09	23314357	23316283	+	1395	1395	348.8	177.3	464	52.34	12	8.782	-0.231
Gorai.009G362800	Chr09	47980395	47983727	+	892	531	127.4	406.8	176	19.789	12	10.43	0.023
Gorai.010G072900	Chr10	10275487	10279864	-	1891	1218	157.6	226.1	405	44.249	8	8.341	-0.086
Gorai.010G117400	Chr10	23023760	23027243	-	2071	1383	188.3	141.3	460	50.293	7.5	8.202	-0.099
Gorai.010G143100	Chr10	36543294	36555960	-	3807	3246	317.3	805.5	1081	120.253	-12.5	5.593	-0.032
Gorai.011G002400	Chr11	202905	210586	-	2021	1443	155.5	471.8	480	52.614	3.5	7.065	0.139
Gorai.011G055200	Chr11	4343168	4347219	+	1659	1344	118.5	184.1	447	49.756	3.5	7.197	-0.174
Gorai.011G073800	Chr11	6994090	6997226	+	1269	996	115.4	186.8	331	36.221	-1	6.256	-0.112
Gorai.011G091200	Chr11	9889513	9904785	+	2610	1443	186.4	694.8	480	52.577	5.5	7.496	0.117
Gorai.011G108700	Chr11	12800539	12802260	+	1422	1422	284.4	75	473	53.821	9.5	8.304	-0.29
Gorai.011G129600	Chr11	19038599	19041879	-	1971	1479	197.1	145.6	492	55.426	21.5	9.488	-0.183
Gorai.013G030300	Chr13	2295434	2301637	+	2021	1449	224.6	437.9	482	52.555	2	7.042	0.038
Gorai.013G075900	Chr13	9337997	9340850	+	1820	1257	227.5	143.3	418	45.882	-2.5	5.941	0.048
Gorai.013G171600	Chr13	45808446	45812121	-	1932	1254	276	290.7	417	46.536	0	6.503	0.01
Note: aa, amino acid; bp, base pair; Chr #, chromosome number; GRAVY, grand average of hydropathy; kDa, kilodalton; MW, molecular weight; pI, isoelectric point.
