# Supplementary material for: Insights into the Role of GhTAT2 Genes in Tyrosine Metabolism and Drought Stress Tolerance in Cotton
Source: Int J Mol Sci. 2025 Feb 5;26(3):1355. doi: 10.3390/ijms26031355 (PMC11818400; doi:10.3390/ijms26031355)
Supplement: Supplementary file 1 [file ijms-26-01355-s001.zip › Supplementary File S2.xls]

## Sheet: Meta Exp
Cysteine and methionine metabolism
Gos0039	Positive	120.1	0.75	L-Homoserine	Amino acid derivatives	60200	73900	86400	77500	83500	77900	74100	123000	88500	43400	34200	66700	34500	75900	30200	44100	73900	33000	290000	179000	280000	228000	241000	172000	346000	347000	301000	132000	215000	130000	101000	103000	80000	156000	144000	203000	183000	74900	50500	46400	56600	64400
Gos0043	Positive	90.048	0.76	L-Alanine	Amino acids	104000	115000	126000	86500	110000	85000	73100	96600	69800	38300	39100	23600	25200	31600	18300	19400	26700	19300	76000	65600	70100	90100	94600	53900	61900	51700	44300	357000	750000	343000	180000	236000	151000	314000	271000	313000	74700	95700	45400	134000	58900	93200
Gos0048	Positive	134.1	0.77	L-Aspartic acid	Amino acids	334000	257000	375000	259000	275000	443000	180000	390000	233000	938000	1330000	1020000	756000	643000	438000	552000	394000	695000	114000	121000	91200	130000	132000	130000	133000	116000	102000	1310000	927000	911000	1140000	1710000	1110000	1680000	1510000	1410000	568000	577000	695000	602000	577000	808000
Gos0050	Positive	148.06	0.77	O-Acetyl-L-serine	Amino acid derivatives	3280000	3230000	3210000	3990000	3250000	4190000	4540000	3690000	3610000	2530000	1110000	2170000	2940000	3200000	1940000	1630000	1690000	2310000	3410000	2810000	2390000	3450000	3020000	3120000	3560000	2600000	3410000	4520000	8800000	6730000	5290000	5060000	4490000	4400000	4080000	4920000	2580000	3660000	4240000	3900000	3630000	4040000
Gos0101	Positive	150.1	1.17	L-Methionine	Amino acids	280000	224000	303000	373000	374000	467000	319000	413000	277000	233000	234000	243000	337000	226000	276000	233000	210000	307000	388000	472000	644000	740000	562000	640000	433000	495000	636000	1110000	790000	915000	596000	581000	512000	1050000	1260000	1060000	622000	513000	544000	510000	572000	606000
Gos0159	Positive	178	1.44	N-formylmethionine	Amino acid derivatives	14700000	8040000	9600000	12400000	8180000	16800000	6410000	8240000	5380000	8450	4470	5330	514	395	281	581	634	2010	9470000	8660000	10600000	14600000	11100000	13900000	6630000	6180000	4780000	3290	1840	3790	2760	1310	3030	3900	532	2540	2760000	3750000	3560000	3710000	2930000	4080000
Gos0183	Positive	269.1	1.84	Homocystine	Amino acids	7100000	7230000	8040000	10400000	12800000	10800000	7550000	9000000	10400000	1020000	961000	1090000	5020000	4790000	7140000	1500000	2130000	2690000	5470000	5950000	5850000	5600000	5520000	6690000	7850000	7080000	6750000	156000	213000	214000	505000	543000	579000	641000	699000	728000	5420000	4770000	5100000	5170000	5440000	5440000
Gos0553	Negative	104	0.75	L-Serine	Amino acids	2420	2290	3960	4800	5480	4440	18000	13800	9410	40800	32200	36400	80000	31700	44900	37800	36000	71000	8440	16900	22400	58000	15600	33700	37200	21400	13300	130000	87100	101000	75300	84100	109000	110000	139000	109000	96000	61600	51200	45700	47500	40600
Gos0565	Negative	120.02	0.78	L-Cysteine	Amino acids	8140	10900	16900	8320	11000	26500	20400	51200	34600	20300	31300	24700	20600	7870	13100	19700	11300	38000	21000	32100	38300	4520	64300	44600	43600	23200	21600	45800	29200	22100	29600	29500	25800	35300	27100	34400	78700	51700	58100	32200	37000	39900
Gos0661	Negative	305.1	3.33	Glutathione	Amino acid derivatives	46400	56300	61700	58200	63400	46200	91700	27400	32500	678	1230	1260	1950	884	604	1240	1360	2290	93700	102000	96000	65800	96100	94900	59000	76600	86800	1390	1260	691	1130	769	1070	743	1920	1180	63800	46000	41700	40800	37500	36400
Tyrosine metabolism
Gos0117	Positive	198.069	1.19	L-Dopa	Amino acid derivatives	3040	4140	2350	5760	5600	5210	3230	6100	4010	14500	19000	12100	17300	8140	8720	14000	7090	8470	5930	6680	1830	21000	9140	11400	2640	5680	7600	11700	13900	13000	11100	6750	11300	10500	18100	25200	6750	4850	11600	9270	9350	14400
Gos0151	Positive	119.03	1.31	Succinic acid	Organic acid and its derivatives	199000	156000	175000	114000	102000	63300	160000	193000	118000	137000	88700	110000	134000	155000	182000	108000	144000	117000	100000	90800	114000	77400	109000	84600	101000	141000	141000	264000	449000	383000	218000	339000	316000	149000	206000	163000	208000	311000	329000	239000	285000	288000
Gos0156	Positive	152	1.41	N-methyltyramine	Tryptamines and its derivatives	554000	565000	692000	23800000	23700000	23300000	2320000	1820000	1390000	602000	534000	569000	39100000	37400000	42000000	727000	666000	1460000	2390000	3470000	5090000	29300000	30600000	30200000	4050000	4890000	4070000	798000	638000	729000	32100000	33600000	35800000	1530000	1540000	1330000	21500000	19600000	20100000	18700000	19800000	20200000
Gos0362	Positive	165.047	3.71	p-Coumaric acid	Hydroxycinnamoyl derivatives	314000	247000	404000	370000	500000	434000	218000	605000	774000	506000	610000	769000	738000	746000	795000	309000	341000	629000	198000	77200	95400	47100	50700	135000	192000	91200	77900	412000	269000	272000	218000	232000	341000	292000	203000	189000	347000	284000	287000	292000	273000	269000
Gos0591	Negative	115.011	1.26	Maleic acid	Organic acid and its derivatives	7610	9330	21400	8370	8920	7900	4930	5010	11400	2870	1560	2560	1320	3730	3690	810	566	2190	4280	2780	3210	1200	3190	7630	2670	2160	2190	2290	1620	1020	100	769	734	1070	2010	1770	13900	8280	7100	4870	5850	5820
Gos0620	Negative	306.1	2.33	3-Iodo-L-Tyrosine	Amino acid derivatives	2380	3100	2180	2520	2590	3140	3070	1780	3020	1610	2430	2040	2410	1820	2320	1830	1770	2270	4180	2770	4810	3760	3890	5380	2650	1930	2670	1650	2230	2390	2460	2480	2710	3680	1810	2260	3220	4050	4380	4750	2370	4220
Gos0686	Negative	153.1	3.85	2,5-Dihydroxybenzoate	Others	44500	30000	39700	42900	41500	60300	53000	28100	104000	28800	24100	37600	25200	29700	46700	27800	23500	28900	27700	59700	53700	171000	133000	101000	211000	171000	138000	14200	5110	11000	10300	8030	7440	21300	11000	13400	90900	105000	117000	135000	121000	127000
Gos0691	Negative	167.1	3.88	Homogentisate	Organic acid and its derivatives	177000	134000	175000	120000	144000	186000	269000	172000	237000	121000	156000	158000	48500	123000	176000	68300	109000	72100	57700	64800	70900	233000	129000	83200	383000	326000	254000	78800	81600	79100	39800	55400	44400	104000	87600	61500	142000	191000	218000	209000	210000	216000
Phenylalanine metabolism
Gos0090	Positive	165.055	0.88	2-Hydroxycinnamic acid	Polyphenol	29500	25900	22400	35600	24600	38200	97200	98800	76400	18600	40900	32600	37300	15200	22200	18600	12700	37100	194000	268000	298000	270000	192000	277000	324000	294000	291000	78300	44600	56800	96900	57000	50500	56800	115000	102000	149000	121000	82800	84100	126000	122000
Gos0151	Positive	119.03	1.31	Succinic acid	Organic acid and its derivatives	199000	156000	175000	114000	102000	63300	160000	193000	118000	137000	88700	110000	134000	155000	182000	108000	144000	117000	100000	90800	114000	77400	109000	84600	101000	141000	141000	264000	449000	383000	218000	339000	316000	149000	206000	163000	208000	311000	329000	239000	285000	288000
Gos0193	Positive	166	1.96	L-Phenylalanine	Amino acids	20900000	18200000	18100000	13000000	18200000	15100000	23500000	25900000	22500000	9080000	11300000	8780000	9950000	28600000	7740000	5100000	7980000	10100000	27800000	26800000	26800000	24400000	24300000	24500000	28800000	39000000	36100000	30200000	25400000	25400000	14900000	15100000	8230000	27900000	32700000	30900000	29500000	26600000	25700000	27400000	27200000	26300000
Gos0284	Positive	139.03	2.98	4-Hydroxybenzoic acid	Organic acid and its derivatives	14400	13000	20500	24400	17200	16200	20800	12000	24500	36900	34200	32200	33700	33700	36400	26500	27400	45300	19700	14800	19400	25800	18800	25000	23800	22700	16000	23900	32100	18300	19600	20100	21700	16300	17800	18900	19300	20700	19100	28500	22300	22300
Gos0288	Positive	180.1	3.02	Hippuric acid	Amino acid derivatives	23400	17300	22900	25900	19400	25000	35600	27100	25000	1340	410	765	309	809	351	545	261	503	13900	18500	20800	12400	16400	15700	25100	20500	18200	738	846	658	521	181	1270	854	2180	804	16800	11200	11900	9220	13400	10500
Gos0362	Positive	165.047	3.71	p-Coumaric acid	Hydroxycinnamoyl derivatives	314000	247000	404000	370000	500000	434000	218000	605000	774000	506000	610000	769000	738000	746000	795000	309000	341000	629000	198000	77200	95400	47100	50700	135000	192000	91200	77900	412000	269000	272000	218000	232000	341000	292000	203000	189000	347000	284000	287000	292000	273000	269000
Gos0372	Positive	153.047	3.85	Vanillin	Hydroxycinnamoyl derivatives	118000	168000	116000	72300	66000	45400	79600	145000	141000	2100000	2460000	2420000	2060000	1690000	2760000	2020000	2280000	2390000	12700	21600	19100	17800	21600	16400	23700	20300	14100	909000	865000	942000	553000	677000	891000	836000	776000	789000	580000	484000	488000	488000	445000	531000
Gos0413	Positive	123.037	4.37	Benzoic acid	Organic acid and its derivatives	36600	29800	20800	29000	26500	48200	12600	28000	9000	8680	21800	24100	13900	17300	33100	26400	21900	26000	23300	16000	21600	27900	16500	31200	11700	9160	16300	19200	26200	15500	12000	12000	19000	19200	18900	15800	18000	19300	20300	24800	26100	22100
Gos0452	Positive	149.052	5.28	trans-Cinnamic acid	Hydroxycinnamoyl derivatives	20300	16400	28000	21600	37800	28600	26400	44600	32100	15600	16300	19300	23400	23300	28700	13800	16100	17800	11700	8230	10800	18300	6620	16800	15900	11100	10400	30200	6160	23400	5880	3970	4080	4400	4640	4780	22000	19800	17600	14900	15700	18000
Gos0627	Negative	149.032	2.52	Benzoylformic acid	Organic acid and its derivatives	16600	13200	21200	45900	46200	79400	10400	17100	33200	4790	5630	3530	4270	4760	7340	4190	5620	3870	15500	20600	14600	139000	72200	96200	40000	21800	18500	10400	11300	10300	11600	4970	6880	13600	18700	4670	30100	27200	26300	26500	28100	24100
Gos0660	Negative	163.047	3.3	Phenylpyruvic acid	Organic acid and its derivatives	3800000	3020000	3130000	2600000	3360000	3820000	2300000	5250000	5680000	527000	543000	590000	396000	377000	787000	645000	942000	604000	1370000	2030000	1730000	1880000	1850000	1730000	2510000	2150000	2130000	512000	346000	442000	158000	149000	163000	1170000	1030000	904000	1280000	1730000	1670000	1660000	1660000	1780000
Phenylalanine, tyrosine and tryptophan biosynthesis
Gos0132	Positive	193.1	1.21	Quinic acid	Quinate and its derivatives	9300	8570	14800	8980	2450	2570	7670	31400	8270	12600	9140	13100	12500	43300	13200	21900	15000	21300	7170	3870	1660	1790	3050	1100	6010	9070	9800	3910	8440	12300	11500	14000	14700	7440	6920	17100	29600	3820	6650	4530	5240	6220
Gos0193	Positive	166	1.96	L-Phenylalanine	Amino acids	20900000	18200000	18100000	13000000	18200000	15100000	23500000	25900000	22500000	9080000	11300000	8780000	9950000	28600000	7740000	5100000	7980000	10100000	27800000	26800000	26800000	24400000	24300000	24500000	28800000	39000000	36100000	30200000	25400000	25400000	14900000	15100000	8230000	27900000	32700000	30900000	29500000	26600000	25700000	27400000	27200000	26300000
Gos0222	Positive	205.1	2.36	L-Tryptophan	Amino acids	26400000	23500000	26600000	25500000	26100000	26800000	25700000	24800000	25400000	5260000	6600000	5460000	27100000	23900000	26900000	27200000	27400000	27700000	6310000	3580000	4560000	6480000	6490000	2840000	5290000	4610000	4510000	5880000	26000000	24800000	23700000	24900000	26700000	24300000	22900000	23300000	3140000	4500000	5640000	3420000	5700000	5010000
Gos0550	Negative	259.1	0.73	Fructose 1-phosphate	Carbohydrates	1270000	935000	974000	1100000	814000	1300000	783000	1010000	1240000	1540000	1400000	1590000	1170000	956000	1370000	2010000	1460000	2070000	369000	339000	294000	485000	454000	468000	521000	241000	206000	1520000	969000	863000	744000	690000	738000	2280000	1580000	1460000	696000	1330000	1330000	1270000	1210000	1280000
Gos0622	Negative	153.1	2.42	Protocatechuic acid	Catechin and its derivatives	484000	420000	473000	432000	569000	405000	708000	609000	859000	362000	503000	506000	245000	355000	550000	293000	335000	270000	234000	384000	351000	992000	758000	545000	1350000	1270000	1090000	183000	190000	206000	165000	176000	155000	268000	230000	180000	894000	1040000	1100000	1060000	1360000	1130000
Gos0660	Negative	163.047	3.3	Phenylpyruvic acid	Organic acid and its derivatives	3800000	3020000	3130000	2600000	3360000	3820000	2300000	5250000	5680000	527000	543000	590000	396000	377000	787000	645000	942000	604000	1370000	2030000	1730000	1880000	1850000	1730000	2510000	2150000	2130000	512000	346000	442000	158000	149000	163000	1170000	1030000	904000	1280000	1730000	1670000	1660000	1660000	1780000
Gos0687	Negative	153.03	3.85	3,4-Dihydroxybenzoic acid	Organic acid and its derivatives	7630	9570	4460	11300	13000	8350	7200	5120	23600	9340	6770	1860	11800	9140	6080	13500	6520	6510	4720	11000	7540	39200	22800	19100	28300	34700	17600	6300	5820	1310	4380	13300	4010	8250	5670	7530	13600	10500	19600	21900	22700	26100
Gos0698	Negative	136.1	3.94	Anthranilate	Polyphenol	19400	13800	19400	13000	14400	22800	4570	14100	9960	47200	66200	73100	32300	46100	48100	54400	58600	40900	7150	7390	3650	9450	7790	6130	5140	7110	6640	31300	16200	8900	6820	10300	6100	20300	22200	27400	6860	16500	6180	6940	7110	7840
Isoquinoline alkaloid biosynthesis
Gos0117	Positive	198.069	1.19	L-Dopa	Amino acid derivatives	3040	4140	2350	5760	5600	5210	3230	6100	4010	14500	19000	12100	17300	8140	8720	14000	7090	8470	5930	6680	1830	21000	9140	11400	2640	5680	7600	11700	13900	13000	11100	6750	11300	10500	18100	25200	6750	4850	11600	9270	9350	14400
Gos0243	Positive	139.2	2.6	3,4-Dihydroxybenzaldehyde	Others	1210000	1190000	1220000	971000	1130000	1150000	1570000	912000	1120000	331000	249000	311000	867000	413000	739000	654000	719000	572000	1540000	1520000	1380000	1800000	2040000	2470000	1050000	1370000	1220000	358000	298000	346000	1290000	946000	927000	673000	812000	693000	1090000	1180000	1080000	1090000	1200000	1240000
Gos0326	Positive	352.1	3.44	Palmatine	Others	40000	28700	33100	39400	21800	29600	52100	89400	61400	18400	16400	24300	35900	22700	19400	28500	44400	26700	29800	49700	25200	25000	27500	22900	48400	41000	46300	12100	13700	9600	9030	8130	11700	36800	22000	33000	15500	35300	22400	26600	37700	23900
Gos0327	Positive	356.1	3.44	Tetrahydropalmatine	Others	998000	468000	757000	1370000	1320000	1400000	859000	1080000	1480000	10600	7140	9230	2830	2370	6590	3630	1880	2170	762000	991000	658000	545000	1250000	1200000	1100000	873000	481000	1410	5260	1110	2040	2130	3340	2300	2200	2380	237000	589000	912000	355000	469000	825000
Gos0389	Positive	340.147	4.05	Papaverine	Alkaloids	86.2	107	228	94200	969	87300	26400	97600	65900	211	55900	221	107	53800	90	104	107	101	7910	31700	5240	5540	9200	4920	3150	3720	7560	209	98700	111	97400	284	187	276	91.9	89.5	2430	18500	21100	20600	22300	27300
Tropane, piperidine and pyridine alkaloid biosynthesis
Gos0013	Positive	89	0.6	Putrescine	Phenolamides	36400	41600	20400	45700	55300	72000	32800	63400	51500	505000	591000	397000	377000	151000	428000	258000	105000	294000	70300	145000	383000	834000	161000	265000	243000	95200	54100	280000	269000	268000	152000	235000	123000	368000	279000	187000	90000	111000	129000	121000	109000	106000
Gos0107	Positive	86.1	1.17	Piperidine	Alkaloids	150000	118000	108000	145000	110000	157000	201000	227000	279000	432000	471000	489000	469000	261000	474000	573000	433000	459000	4230000	4340000	4320000	3500000	3830000	3550000	4710000	5270000	5210000	3420000	3260000	2750000	3340000	2570000	2090000	3680000	3540000	3470000	2300000	2280000	2240000	2290000	2440000	2560000
Gos0123	Positive	124	1.19	Nicotinic acid	Nicotinic acid and its derivatives	36600	23800	51500	51900	52500	57000	43600	61200	71500	204000	192000	203000	272000	192000	243000	193000	267000	288000	313000	228000	355000	251000	196000	221000	347000	201000	217000	213000	253000	181000	199000	249000	206000	411000	379000	375000	161000	240000	269000	201000	264000	296000
Gos0140	Positive	132	1.23	L-Isoleucine	Amino acids	4020000	2810000	4130000	4730000	3850000	5220000	7320000	8310000	4470000	6940000	7630000	10000000	6490000	7400000	8150000	7990000	6870000	8180000	14700000	17500000	20300000	15000000	15200000	14300000	24600000	26000000	30600000	14700000	13700000	11700000	13900000	8990000	5510000	9680000	16800000	17800000	5890000	8670000	7480000	8570000	9000000	9150000
Gos0193	Positive	166	1.96	L-Phenylalanine	Amino acids	20900000	18200000	18100000	13000000	18200000	15100000	23500000	25900000	22500000	9080000	11300000	8780000	9950000	28600000	7740000	5100000	7980000	10100000	27800000	26800000	26800000	24400000	24300000	24500000	28800000	39000000	36100000	30200000	25400000	25400000	14900000	15100000	8230000	27900000	32700000	30900000	29500000	26600000	25700000	27400000	27200000	26300000
Gos0445	Positive	290.269	5	Hyoscyamine	Alkaloids	62000	87500	30000	1410000	24400	1590000	1380000	1370000	1660000	139000	2000000	179000	64100	677000	81200	79800	132000	71300	53300	811000	63800	32900	26600	33300	36300	42100	79500	46700	779000	206000	1120000	74300	53600	58100	61200	21500	271000	328000	414000	444000	441000	437000
Gos0462	Positive	163.1	5.76	Nicotine	Others	369000	286000	342000	352000	311000	263000	322000	267000	276000	279000	242000	387000	435000	197000	397000	315000	312000	259000	30400	34900	51100	19700	21400	50800	30700	20200	19700	7090	15800	24300	22900	14300	17300	9700	14100	7410	43700	34000	35400	31400	36000	35500
Gos0660	Negative	163.047	3.3	Phenylpyruvic acid	Organic acid and its derivatives	3800000	3020000	3130000	2600000	3360000	3820000	2300000	5250000	5680000	527000	543000	590000	396000	377000	787000	645000	942000	604000	1370000	2030000	1730000	1880000	1850000	1730000	2510000	2150000	2130000	512000	346000	442000	158000	149000	163000	1170000	1030000	904000	1280000	1730000	1670000	1660000	1660000	1780000
