# Supplementary material for: Insights into the Role of GhTAT2 Genes in Tyrosine Metabolism and Drought Stress Tolerance in Cotton
Source: Int J Mol Sci. 2025 Feb 5;26(3):1355. doi: 10.3390/ijms26031355 (PMC11818400; doi:10.3390/ijms26031355)
Supplement: Supplementary file 1 [file ijms-26-01355-s001.zip › Supplementary File S4.xlsx]

## Sheet: Sheet1
	Forward	Reverse
Gh_A13G1261	CTCAGGGGTCAATGGCTGTC	CCCCACTGCAGTACCAGGAA
Gh_D13G1562	TTCTTCCTGATGGGGGTCCA	TGTATTGCTGTCCCCAACGG
Gh_D10G1155	AAGAGCGGGTTATTGGACCC	AGTGTATGCCTGGGCTTGTC
Gh_A10G1320	CTCCGATCGCGACATCAAGA	GGACTGACGGTGGACCATTT
Gh_D02G1624	CAGCTGCAAAAATGTGGTTTGTA	ATAGCTTTTGGTGGTAAGCGTAA
Gh_A03G1375	CGAGTATTGGGGTCAACCGT	GATCGAATCAATTACAACCCCAGA
Gh_A13G0469	TCTGTGAGGATGTTCGTGGC	CTGCCTCTGGTGATGAGCAA
Gh_D06G1069	AGCCATAGTTGATGCCGTCC	TTGCAATAGCCCTTCTGGCA
Gh_A06G0548	GTTGTTGCTTTGCAGCCAGA	AGCATACAAACCAGTCTGTGGA
Gh_D06G0615	AGGATCCAAGCCCGAACAAG	ACTCCTTGACTCTCGACTGGT
Gh_A07G0174	ATGCGCCCCGAATTTACG	CGGAGGTGGGAGAAAATGCT
Gh_D06G1003	CATCCTTCCTGGTGGGAACA	GCGCAAAACCTCACATCTCC
